# Supplementary material for: Under the coconut palm – a retrospective analysis of trauma incidents caused by falling coconuts presenting to emergency department at a tertiary care centre in coastal India
Source: Int J Emerg Med. 2025 Feb 14;18:27. doi: 10.1186/s12245-025-00816-4 (PMC11829407; doi:10.1186/s12245-025-00816-4)
Supplement: Supplementary file 1 — Supplementary Material 1 [file 12245_2025_816_MOESM1_ESM.xlsx]

## Sheet: Sheet2
code sheet
day -	morning-0	afternoon -1	evening -2
age	0-18 - a	18-40- b	40-60- c	60-80-d
gender	male 0	female-1
outcome -	admission - 1	discharge - 2	dama -3

## Sheet: Sheet1
Hospital No	Region	time of incident	age	gender	season/month	disposition -admitted/discharged	Injury	procedure	outcome	use of protective gear	ISS SCORE	HOSPITAL STAY DAYS	ICU STAY	BLOOD TRANFUSION	MORTALITY	SURGERY	IMAGING
3630435	Udupi	0	a	1	April	1	Depressed fracture of frontal and parietal bones	Elevation of depressed fracture (referred to neurosurgery)	Discharged in stable condition	? Absent	9	4	0	0	0	1	ct brain
2896138	Udupi	0	c	0	July	2	Neck pain and nose bleed-trapezius spasm?	Soft cervical collar, analgesics, muscle relaxants	Discharged in stable condition	?	2	0	0	0	0	0	ctbrain+ c spine
3186188	Udupi	2	c	0	May	2	Swelling and pain on head	Analgesics- Dolo 650 stat	Discharged in stable condition	?	1	0	0	0	0	0	ctbraun
3498408	Udupi	Afternoon	39	Female	May	Discharged	Injury to arm while cutting coconut	Sutured wound, Tt, analgesics and antibiotics	Discharged in stable condition
3719851	Udupi	0	d	0	December	1	Clavicle midshaft fracture, multiple rib fractures, hemothorax & pneumothorax	Intercostal tube drainage, arm sling	Discharged in stable condition		9	6	1	0	0	0	ct wholespone
3243212	Udupi	1	c	1	January	2	Swelling over parietal region	Iv analgesics	Discharged in stable condition		1	0	0	0	0	0	ct brain
3488896	Shimoga	0	b	0	October	2	Comminuted nasal bone fracture	NSAIDs, anti inflammatory drugs, cold compress over nose	Discharged in stable condition		1	0	0	0	0	0	ct face
5056193	Udupi	0	c	1	December	1	Parietal dot contusion, with traumatic sulcal SAH	Oral anti epileptic drugs	Discharged in stable condition		16	2	1	0		0	ct brain
3392054	Udupi	0	d	1	February	2	Swelling over parietal region		Discharged in stable condition		1	0	0	0	0	0	ct brain
5078877	Udupi	2	c	1	April	3	Dento-aveolar fracture		dama		4		0	0	0	0	ct face
2591909	Udupi	0	c	0	June	2	Soft tissue swelling over occipital region and TMJ		Discharged in stable condition		2	0	0	0	0	0	ct brain and ct face
2692731	Udupi	0	c	0	January	2	Swelling at vertex of skull	Iv analgesics	Discharged in stable condition		1	0	0	0	0	0	ct brain
3428093	Udupi	2	c	0	February	2	Pain and swelling over parietal region, emesis episodes	Iv analgesics, antiemetics	Discharged in stable condition		1	0	0	0	0	0	ct brain
3436953	Udupi	0	d	0	February	2	Laceration on forehead, abrasion on elbow, soft tissue injury of shoulder, neck pain and emesis	Iv analgesics, antiemetics	Discharged in stable condition		2	0	0	0	0	0	ct brain=c spine
2931358		1	d	1	January	2	Injury over right shoulder - scapular body fracture	Sling for right arm, iv analgesics	Discharged in stable condition		4	0	0	0	0	0	o
2542675	Udupi	2	c	1	September	1	Closed left radius shaft fracture	Sling for left arm, iv analgesics, [later: open reduction and internal fixation]	Discharged in stable condition		4	3	0	0	0	1	0
3556479	Udupi	0	d	1	September	3	Closed left radius shaft fracture	[patient party unwilling for X-rays and slab application]	dama		4	0	0	0	0	0	0
3564430	Udupi	2	d	0	October	2	Periorbital edema and bleeding from eye	Suturing of eye under LA, iv analgesics	Discharged in stable condition		4	0	0	0	0	0	ct brain ct orbit
3846119		0	d	0	December	1	Left sided pneumothorax and rib fracture	ICD placement	Discharged		9	3	0	0	0	0	CT SPINE
3753400		2	a	1	March	2	Soft tissue injury of scalp		DISCHARGE		1	0	0	0	0	0	ctbrain+ c spine
3702634		0	c	0	October	2	Fracture dislocation of right 5th PIP joint		DISCHARGE		1	0	0	0	0	0	0
3824783		1	b	1	October	2	Closed left radius shaft fracture		DISCHARGE		4	0	0	0	0	0	0
3830058		0	c	0	October	2	Left TMJ dislocation		DISCHARGE		9	0	0	0	0	0	ct face and brain
3770237		0	d	0	May	2	Soft tissue injury of scalp		DICCAHRGE		1	0	0	0	0	0	CT BRAIN
3774849		2	c	0	May	3	PNEMOTHORAX and rib fracture		dama		9	0	0	0	0	0	CT THORACIC SPINE
3439227		1	b	1	March	2	No external injury		DISCHARGE		0	0	0	0	0	0	CT BRAIN
3458322		1	b	0	July	2	No external injury		DISCHARGE		0	0	0	0	0	0	CT BRAIN
3486418		0	c	0	December	1	Left chronic SDH with midline shift	BURR HOLR	Discharged		16	8	1	0	0	1	CT BRAIN
3557372		2	d	0	September	3	Left temporal bone undisplaced fracture		dama		4	0	0	0	0	0	ct brain
3559978		0	c	1	October	1	Cerebral concussion		DISCHARGE		4	1	0	0		0	CT BRAIN
					JF	6
					MA	4
					MJ	4
					JA	2
					SO	9
					ND	4

## Sheet: changes for revsion 
strobe diagram
	total patient screnned 2000[patients with alleged history of occupational injury ]
	included - 32	excluded - 1968[ not related with coconut fall injury
		injury while cutting coconut - 1
	complete ED -31
		history of timing of injury is ambigious - 2
	included for analysis - 29
	day timings changes
	morning [6am - 12 pm ]
	afternoon [ 12 pm - 4pm]
	eveing +night [4pm- 6 am]
	season changes
	dry season jan to feb, march
	pre monsoon - april-may
	monsoon june july august
	post monsoon september -december
	injuries					fractures
	soft tissue injury	8	0.27			skull bones
	head and neck injury	6	0.2			long bone
	thoracic [rib and clavicle+ penemothorax]	4	0.13			facial bones
	facial injury	5	0.17			axial [clavicle +ribs]
	skleltal injury [ lbone fracture ]	4	0.13
	no injury	2	0.1
	male	0.58
	female	0.42
	age group				duration			occupation
	0-18	0.06			morning	0.56		tree climbers		0.34
	18-40	0.14			afternoon	0.17		farm workers		0.48
	40-60	0.48			night	0.27		others		0.18
	60-80	0.32
